# Supplementary material for: Real-World Experience with Venetoclax Therapeutic Drug Monitoring in Acute Myeloid Leukemia: Role of Posaconazole, Correlation with Safety and Efficacy
Source: Oncol Res. 2026 Jul 16;34(8):12. doi: 10.32604/or.2026.078245 (PMC13397345; doi:10.32604/or.2026.078245)
Supplement: Supplementary file 1 [file OncolRes-34-78245-s001.zip]

Archive with 1 entries (1 files):
- TSP_OR_78245-s001.pdf
